# Supplementary material for: Long-Term Exercise Mitigates Energy Expenditure and Inflammatory Responses Induced by Sleep Deprivation in Mice
Source: Biomolecules. 2025 Jun 13;15(6):862. doi: 10.3390/biom15060862 (PMC12190197; doi:10.3390/biom15060862)
Supplement: Supplementary file 1 [file biomolecules-15-00862-s001.zip]

Archive with 47 entries (41 files):
- biomolecules-3610642-original images/
- biomolecules-3610642-original images/WB images/
- biomolecules-3610642-original images/WB images/F1/
- biomolecules-3610642-original images/WB images/F1/Figure1 GAPDHú¿1ú⌐.bmp
- biomolecules-3610642-original images/WB images/F1/Figure1 GAPDHú¿2ú⌐-1.tif
- biomolecules-3610642-original images/WB images/F1/Figure1 IL-6    ú¿1ú⌐.tif
- biomolecules-3610642-original images/WB images/F1/Figure1 IL-6    ú¿2ú⌐.tif
- biomolecules-3610642-original images/WB images/F1/Figure1 NF-kBú¿1ú⌐.bmp
- biomolecules-3610642-original images/WB images/F1/Figure1 NF-kBú¿2ú⌐.tif
- biomolecules-3610642-original images/WB images/F1/Figure1 TLR4    ú¿1ú⌐.bmp
- biomolecules-3610642-original images/WB images/F1/Figure1 TLR4   ú¿2ú⌐.tif
- biomolecules-3610642-original images/WB images/F2/
- biomolecules-3610642-original images/WB images/F2/Figure 2 GAPDH(1).tif
- biomolecules-3610642-original images/WB images/F2/Figure 2 GAPDH(2).tif
- biomolecules-3610642-original images/WB images/F2/Figure 2 GAPDH(3).bmp
- biomolecules-3610642-original images/WB images/F2/Figure 2 GAPDH(4).tif
- biomolecules-3610642-original images/WB images/F2/Figure 2 IL-6 (1).tif
- biomolecules-3610642-original images/WB images/F2/Figure 2 IL-6 (2).tif
- biomolecules-3610642-original images/WB images/F2/Figure 2 IL-6 (3).bmp
- biomolecules-3610642-original images/WB images/F2/Figure 2 IL-6 (4).tif
- biomolecules-3610642-original images/WB images/F2/Figure 2 NF-kB (1).tif
- biomolecules-3610642-original images/WB images/F2/Figure 2 NF-kB (2).tif
- biomolecules-3610642-original images/WB images/F2/Figure 2 NF-kB (3).bmp
- biomolecules-3610642-original images/WB images/F2/Figure 2 NF-kB (4).tif
- biomolecules-3610642-original images/WB images/F2/Figure 2 TLR4 (1).tif
- biomolecules-3610642-original images/WB images/F2/Figure 2 TLR4 (2).tif
- biomolecules-3610642-original images/WB images/F2/Figure 2 TLR4 (3).bmp
- biomolecules-3610642-original images/WB images/F2/Figure 2 TLR4 (4).tif
- biomolecules-3610642-original images/WB images/F4/
- biomolecules-3610642-original images/WB images/F4/Figure 4 GAPDHú¿1ú⌐.bmp
- biomolecules-3610642-original images/WB images/F4/Figure 4 GAPDHú¿2ú⌐.tif
- biomolecules-3610642-original images/WB images/F4/Figure 4 IL-6    ú¿2ú⌐.tif
- biomolecules-3610642-original images/WB images/F4/Figure 4 IL-6   ú¿1ú⌐.bmp
- biomolecules-3610642-original images/WB images/F4/Figure 4 NF-kBú¿1ú⌐.bmp
- biomolecules-3610642-original images/WB images/F4/Figure 4 NF-kBú¿2ú⌐.tif
- biomolecules-3610642-original images/WB images/F4/Figure 4 TLR4   ú¿1ú⌐.bmp
- biomolecules-3610642-original images/WB images/F4/Figure 4 TLR4   ú¿2ú⌐.tif
- biomolecules-3610642-original images/WB images/F6/
- biomolecules-3610642-original images/WB images/F6/Figure6 GAPDHú¿1ú⌐.tif
- biomolecules-3610642-original images/WB images/F6/Figure6 GAPDHú¿2ú⌐.bmp
- biomolecules-3610642-original images/WB images/F6/Figure6 IL-6    ú¿1ú⌐.tif
- biomolecules-3610642-original images/WB images/F6/Figure6 IL-6    ú¿2ú⌐.tif
- biomolecules-3610642-original images/WB images/F6/Figure6 NF-kB(1).bmp
- biomolecules-3610642-original images/WB images/F6/Figure6 NF-kB(2).tif
- biomolecules-3610642-original images/WB images/F6/Figure6 TLR4    ú¿1ú⌐.bmp
- biomolecules-3610642-original images/WB images/F6/Figure6 TLR4    ú¿2ú⌐.tif
- biomolecules-3610642-supplementary-conversion.pdf
